# Supplementary material for: GhNHX3D, a Vacuolar-Localized Na+/H+ Antiporter, Positively Regulates Salt Response in Upland Cotton
Source: Int J Mol Sci. 2021 Apr 14;22(8):4047. doi: 10.3390/ijms22084047 (PMC8070948; doi:10.3390/ijms22084047)
Supplement: Supplementary file 1 [file ijms-22-04047-s001.zip › Supplementary Files/Table S1.xlsx]

## Sheet: Table S1
Table S1. Protein sequences used in this study.
Species	Gene name	Locus ID	Protein sequence
G. hirsutum	GhNHX3D	GH_D02G0494	MAIGILNSLLASDHSSIVSMNLFVALLCGCIVIGHLLEESRWMNESITALVIGVCTGVVILLTTGGKSSHLLVFSEDLFFIYLLPPIIFNAGFQVKKKQFFRNFMTIMLFGAVGTLISFGIISAGAIQFFKELHIGDLQIGDYLAIGAIFSATDSVCTLQVLNQDETPLLYSLVFGEGVVNDATSVVLFNAIQSFDLNHINSTIALKFVGNFFYLFISSTLLGVVTGLLSAFIIKKLYFGRHSTDREVALMILMAYLSYMLAELFYLSGILTVFFCGIVMSHYTWHNVTESSRVTTKHAFATLSFVAEIFIFLYVGMDALDIEKWRVISDSPGKSVGVSSILLGLILVGRAAFVFPLSFISNLTKKAPHEKIEFKQQVTIWWAGLMRGAVSMALAYNQF…
	GhNHX4A	GH_A06G2083	MDNSTAEKGSPGQEQQAAGVGILLQIMMLVLSFVVGHVLRRHKFYYLPEASASLLIGLIVGGLANISDTERSIRAWFNFHEEFFFLFLLPPIIFQSGFSLSPKPFFSNFGAIVTFAIFGTFIASVVTGVLVYLGGLMYLMYKLPFVECLMFGALISATDPVTVLSIFQELGTDMNLYALVFGESVLNDAMAISLYRTMSVVRSNDPSGQNFFMVIVRFLETFVGSMSAGVGVGFTSALLFKYAGLDIDNLQNLECCLFVLFPYFSYMLAEGLGLSGIVSILFTGIVMKHYTFSNLSENSQRFVSDFFHLISSLAETFIFIYMGFDIAMEKHSWSHVGFIFFSILFIAIARAVNVFSCAYLINLVRPAHRQIPSKHQKALCYSGLRGAMAFALALQSVHD…
	GhNHX1A	GhA11G2132	MVAPQLAAVFTKLQTLSTSDHASVVSMNIFVALLCACIVIGHLLEENRWMNESITALIIGVFTGVIILLTSGGKSSHLLVFSEDLFFIYLLPPIIFNAGFQVKKKQFFRNFITIMLFGAVGTLISCTIISLGVINFFKEMDIGSLDIGDFLAIGAIFAATDSVCTLQVLNQDETPLLYSLVFGEGVVNDATSVVLFNAIQSFDLVNTSPRILLEFIGSFLYLFLASTMLGVIVGLVSAYIIKKLYFGRHSTDREFALMMLMAYLSYIMAELFYLSGILTVFFCGIVMSHYTWHNVTESSRVTTKHAFATLSFVAETFLFLYVGMDALDMEKWRFVSDSPGTSVAVSAVLMGLVMVGRAAFVFPLSFLSNLAKKSTSEKISFREQIIIWWAGLMRGAVSM…
	GhNHX1D	GhD11G2440	MVAPHLAAVFTKLQTLSTSDYASVVSMNIFVALLCACIVIGHLLEENRWMNESITALIIGVFTGVIILLTSGGKSSHLLVFSEDLFFIYLLPPIIFNAGFQVKKKQFFRNFITIMLFGAVGTLISCTIISLGVINFFKEMDIGSLDIGDFLAIGAIFAATDSVCTLQVLNQDETPLLYSLVFGEGVVNDATSVVLFNAIQSFDLVNTSPRILLEFIGSFLYLFLASTMLGVIVGLVSAYIIKKLYFGRHSTDREFALMMLMAYLSYIMAELFYLSGILTVFFCGIVMSHYTWHNVTESSRVTTKHAFATLSFVAETFLFLYVGMDALDMEKWRFVSDSPGTSVAVSAVLMGLVMVGRAAFVFPLSFLSNLAKKSASEKISFREQIIIWWAGLMRGAVSM…
A. thaliana	AtNHX1	AT5G27150.1	MLDSLVSKLPSLSTSDHASVVALNLFVALLCACIVLGHLLEENRWMNESITALLIGLGTGVTILLISKGKSSHLLVFSEDLFFIYLLPPIIFNAGFQVKKKQFFRNFVTIMLFGAVGTIISCTIISLGVTQFFKKLDIGTFDLGDYLAIGAIFAATDSVCTLQVLNQDETPLLYSLVFGEGVVNDATSVVVFNAIQSFDLTHLNHEAAFHLLGNFLYLFLLSTLLGAATGLISAYVIKKLYFGRHSTDREVALMMLMAYLSYMLAELFDLSGILTVFFCGIVMSHYTWHNVTESSRITTKHTFATLSFLAETFIFLYVGMDALDIDKWRSVSDTPGTSIAVSSILMGLVMVGRAAFVFPLSFLSNLAKKNQSEKINFNMQVVIWWSGLMRGAVSMALAY…
	AtNHX2	AT3G05030.1	MTMFASLTSKMLSVSTSDHASVVSLNLFVALLCACIVIGHLLEENRWMNESITALLIGLGTGVVILLISRGKNSHLLVFSEDLFFIYLLPPIIFNAGFQVKKKQFFRNFVTIMAFGAIGTVVSCTIISLGAIQFFKKLDIGTFDLGDFLAIGAIFAATDSVCTLQVLNQDETPLLYSLVFGEGVVNDATSVVLFNAIQSFDLTHLNHEAAFQFLGNFFYLFLLSTGLGVATGLISAYVIKKLYFGRHSTDREVALMMLMAYLSYMLAELFALSGILTVFFCGIVMSHYTWHNVTESSRITTKHAFATLSFLAETFIFLYVGMDALDIEKWRFVSDSPGTSVAVSSILMGLVMLGRAAFVFPLSFLSNLAKKHQSEKISIKQQVVIWWAGLMRGAVSMAL…
	AtNHX3	AT5G55470.1	MSIGLTEFVTNKLAAEHPQVIPISVFIAILCLCLVIGHLLEENRWVNESITAILVGAASGTVILLISKGKSSHILVFDEELFFIYLLPPIIFNAGFQVKKKKFFHNFLTIMSFGVIGVFISTVIISFGTWWLFPKLGFKGLSARDYLAIGTIFSSTDTVCTLQILHQDETPLLYSLVFGEGVVNDATSVVLFNAVQKIQFESLTGWTALQVFGNFLYLFSTSTLLGIGVGLITSFVLKTLYFGRHSTTRELAIMVLMAYLSYMLAELFSLSGILTVFFCGVLMSHYASYNVTESSRITSRHVFAMLSFIAETFIFLYVGTDALDFTKWKTSSLSFGGTLGVSGVITALVLLGRAAFVFPLSVLTNFMNRHTERNESITFKHQVIIWWAGLMRGAVSIAL…
	AtNHX4	AT3G06370.1	MVIGLSTMLEKTEALFASDHASVVSMNLFVALLCACIVLGHLLEETRWMNESITALIIGSCTGIVILLISGGKSSRILVFSEDLFFIYLLPPIIFNAGFQVKKKQFFRNFMTIMLFGAIGTLISFVIISFGAKHLFEKMNIGDLTIADYLAIGAIFSATDSVCTLQVLNQDETPLLYSLVFGEGVVNDATSVVLFNAIQRFDLTNINSAIALEFAGNFFYLFILSTALGVAAGLLSAFVIKKLYIGRHSTDREVALMMLLAYLSYMLAELFHLSSILTVFFCGIVMSHYTWHNVTDKSKVTTKHTFAAMSFLAEIFIFLYVGMDALDIEKWDVVRNSPGQSIGVSSILLGLILLGRAAFVFPLSFLSNLTKSSPDEKIDLKKQVTIWWAGLMRGAVSMA…
	AtNHX5	AT1G54370.1	MEEVMISPVEHDPQGQVKQQQAAGVGILLQIMMLVLSFVLGHVLRRHRFHYLPEASGSLLIGLIVGILANISDTETSIRTWFNFHEEFFFLFLLPPIIFQSGFSLQPKPFFSNFGAIVTFAIIGTFVASVVTGGLVYLGGSMYLMYKLPFVECLMFGALISATDPVTVLSIFQDVGTDVNLYALVFGESVLNDAMAISLYRTMSLVNRQSSSGEHFFMVVIRFFETFAGSMSAGVGVGFTSALLFKYAGLDTENLQNLECCLFVLFPYFSYMLAEGVGLSGIVSILFTGIVMKRYTFSNLSEASQSFVSSFFHLISSLAETFTFIYMGFDIAMEQHSWSHVGFILFSILFIGVARAVNVFGCAYLVNLFRQENQKIPMKHQKALWYSGLRGAMAFALAL…
	AtNHX6	AT1G79610.1	MSSELQISPAIHDPQGQEKQQQAAGVGILLQIMMLVLSFVLGHVLRRHKFYYLPEASASLLIGLIVGGLANISNTETSIRTWFNFHDEFFFLFLLPPIIFQSGFSLQPKPFFSNFGAIVTFSVLGTFVASMVTGLLVYLGGVMFLMYRLPFVECLMFGSLISATDPVTVLSIFQELGSDVNLYALVFGESVLNDAMAISLYRTMSLVRSHSSGQNFFMVIVRFLETFVGSMSAGVGVGFTSALLFKYAGLDVDNLQNLECCLFVLFPYFSYMLAEGLSLSGIVSILFTGIVMKHYTYSNLSANSQRFVSAFFHLISSLAETFVFIYMGFDIAMEKHSWSHLGFIFFSILFIVIARAANVFGCGYLVNLARPAHRKIPMTHQKALWYSGLRGAMAFALAL…
P. euphratica	PeNHX1		MNFGLRMVSEPDQAPIHSITLFVALLCACILIGHLLEKHRWINESITALAIGLCTGTLILLTTKGRSSHILLFDEQLFFIYLLPPIIFNAGFQVKKKQFFRNFMTIMLFGAVGTLISFIIISLGTAQLFKKLDIGFLDTVDYLGLGAIFSATDSVCTLQVLDQEETPLLYSLVFGEGVVNDATSIVLFNAILRFDLSHITSSSAIHLLGNFFYLFGTSTALGIAVGLISAYIIKKLYFGRHSTDREVALMILMAYLSYIMAELFNLSGILTVFFCGILMSHYTWHNMSESSRVTTKHAFATMSFISEIFIFLYVGMDALDIEKWKIVSKSPGKSIGVSSILLGLVLVGRAASIFPLSFISNSTKKSQSDKIGFKQQIVIWWAGLMRGAVSMALAYTQFT…
	PeNHX2		MESYVSSIGSKLQMLTTSDHASVVSMNLFVALLCACIVIGHLLEENRWMNESITALIIGLCTGVVILLISRGKSSHLLVFSEDLFFIYLLPPIIFNAGFQVKKKQFFRNFMTIMLFGAVGTLISCFIISLGAMQFFKKLDIGPLDIGDYLAISAIFAATDSVCTLQVLNQDETPLLYSLVFGEGVVNDATSVVLFNAIQSFDLTNINAATAWDFVRNFFYLFLASTLLGVITGLISAYIIRRPYFGRHSTDREVALMMLMAYLSYMLAELFYLSGILTVFFCGIVMSHYTWHNVTESSRVTTKHAFATLSFVAETFIFLYVGMDALDIEKWRFVSHSPGTSVAVSSILLCLVMVGRAAFVFPLSFLSNLAKKSPNEKISFKQQFIIWWAGLMRGAVSMA…
	PeNHX3		MEAYMSSIGSKLQMLSTSDHASVVSMNLFVALLCACIVIGHLLEETRWMNESITALIIGVGTGIVILLISGGKSSRLLVFSEDLFFIYLLPPIIFNAGFQVKKKQFFRNFMTIILFGAVGTLICCAIISIGAMQIFEKMDIGPLDIGDYLAIGAIFAATDSVCTLQVLSQDDTPLLYSLVFGEGVVNDATSVVLFNAIQSFDLTNINAVIAWEFVRNFLYLFLTSTMLGVLTGLVSAYIIKKLYFGRHSTDREVALMILMAYLSYMLAELFYLSGILTVFFCGIVMSHYTWHNVTESSRVTTKHAFATLSFVAEIFIFLYVGMDALDIEKWRFVSDSPGTSVAVSSILLGLVMVGRAAFVFPLSFVSNLSKKSPHEKIGFRQQFIIWWAGLMRGAVSMA…
	PeNHX4		MADILWKMGAMLSSDHSSVVPINLFVALLCACIVIGHLLEEQRWMSESITALAVGLCTGIVILLTTGGKSSHLLVFSEDLFFIYLLPPIIFNAGFQVKKKQFFRNFMTIMLFGAVGTLISTAIISIGAAHFSKKMNISSLRIGDYLAIGAIFSATDSVCTLQVLNQDETPLLYSLVFGEGVVNDATSVVLFHAIQSIDLSHINSSIAAEFLGNFLYLFISSTILGVLTGLLSAYIIKKLYFGRHSTDREVALMILMAYLSYMLAELFYLSAILTVFFCGIVMSHYTWHNVTESSRITTKHAFATWSFVAEIFIFLYVGMDALDIEKWKVVSDSPGTSVMVSSILLGLVLVGRAAFVFPLSFLSNLTKKFPYEKIDIKQQVTIWWAGLMRSAVSMALAYN…
	PeNHX5		MATKISNAAMFGLSPENMSSHEHLPLGLDSSFLNTSTIIALCVFFALLCACITIGHLLEENRWANESITALLLGLCAGGVVLLVRKGESSHLLKFSEDLFFLYLLPPIIFNAGFQVKKKRFFKNFSTILLFGIFGTVISFCIISLGVFWIFRKIGVKSLSLKDHLAIGAIMSATDSVCTLQVLSQDETPFLYSIGFGEGVVNDATSIVLFNSVQTLDFHNIDGLTVLKLIGTFLYLLFTSTALGIAVGLLSAFIIKTLYFGRHSTDREFALMILMAYLSYLLAELLNLSGILTVFFCGIVMSHYTWHNVTESSRITTKHAFATMSFIAETFIFLYVGMDALDIDKWRESKASAGTSAAVSSTLFALVLVGRAAFVFPIANILNCVQKRERSKIHFKQQF…
	PeNHX6		MSTVVEELLQMQISPAGGGGGRDSQSHPGKEQQAAGVGILLQIMMLVLSFVLGHVLRRHRFYYLPEASASLLIGLIVGALANISNTETSIRAWFNFHEEFFFLFLLPPIIFQSGFSLSPKPFFSNFGAIVTFALLGAFIASVVTGVLVYLGGLIYLTYRLPFVECLMFGALISATDPVTVLSIFQELGIDTNLYALVFGESVLNDAMAISLYRTMSSLKSHAPGQNFFMVIFRFLETFVGSLSAGVGVGFISALLFKYAGLDIDNLQNLECCLFVLFPYFSYMLAEGLGLTGIVSILFTGIVMKHYTYSNLSENSQRFVSAFFHLISSLAETFVFIYMGFDIAMEQHSWSHVGFIFFSIIFIGVARAANVFSCAYLVNLVRPAPRQIPVKHQKALWYSG…
O. sativa		LOC_Os05g05590.1	MGLDLGALVLKSGGLLVSDYDSIVAINIFVALLCSCIVIGHLLEGNRWVNESITALVMGLITGGVILLVSGGKNSHILVFSEDLFFIYLLPPIIFNAGFQVKKKQFFRNFMTIILFGAVGTLISFVIISLGAMTLFKKLDVGPLQLGDYLAIGAIFSATDSVCTLQVLNQDETPLLYSLVFGEGVVNDATSVVLFNAIEDIDIANFDSLVLLAFIGNFLYLFFTSTLLGVVAGLLSAYIIKKLCFARHSTDREVAIMILMAYLSYMLSMLLDLSGILTVFFSGIVMSHYTWHNVTESSRITTKHTFATLSFIAEIFLFLYVGMDALDIEKWKLASSSPKKPIALSATILGLVMVGRAAFVFPLSFLSNLSKKETRPKISFKQQVIIWWAGLMRGAVSIA…
		LOC_Os06g21360.1	MAWWWWWSEAVVVGGGTGGGSSGTVVSICVFTAVLCVCLVAGHLLEENKWVNESITALLIGCVVGAIIFLLSEGKNSRILRFDEQLFFIYVLPPIIFNAGFQVKKKQFFHNFLTIMSFGIFGVFISVAIVSTGCYWLFPKVGFGDLGAVDYLDLILFTTTALGAIFSSTDTVCTLQVISQDETPRLYSLVFGEGVVNDATSVVLFNAIKNLDITQLKGGVALKVISDFLYLFFTSTMLGVTIGLSTAYALKALYFGRHSTDREVALMALMAYLSYMLAEFLDLSGILMVFFCGIVMSHYAWHNVTESSRITTRHIFATLSFIAETFIFLYVGMDALDIDKWKTSETSFKTSLGIFGIIISLVLLGRAAFVFPLSIMSNYMSGSSEKAPITFNHQFTFSG…
		LOC_Os07g47100.2	MGMEVAAARLGALYTTSDYASVVSINLFVALLCACIVLGHLLEENRWVNESITALIIGLCTGVVILLMTKGKSSHLFVFSEDLFFIYLLPPIIFNAGFQVKKKQFFRNFMTITLFGAVGTMISFFTISIAAIAIFSRMNIGTLDVGDFLAIGAIFSATDSVCTLQVLNQDETPFLYSLVFGEGVVNDATSIVLFNALQNFDLVHIDAAVVLKFLGNFFYLFLSSTFLGVFAGLLSAYIIKKLYIGRHSTDREVALMMLMAYLSYMLAELLDLSGILTVFFCGIVMSHYTWHNVTESSRVTTKHAFATLSFIAETFLFLYVGMDALDIEKWEFASDRPGKSIGISSILLGLVLIGRAAFVFPLSFLSNLTKKAPNEKITWRQQVVIWWAGLMRGAVSIAL…
		LOC_Os09g11450.1	MALELSLVSASPPGGLAASPPPPAAIPGKEQQVAGVGILLQISMLVLSFVLGHVLRRHRFYYLPEASASLLIGLVVGGLANISNTETNTRTQSGFSLSPKPFFANFGAIVTFAILGTFIASVVTGVLVYLGGLTFLMYKLPFVECLMFGALISATDPVTVLSIFQELGTDVNLYALVFGESVLNDAMAISLYRTMSLVRSQAAAGENFFMMVFQFLETFVGSLSSGCITAQNILNYFKGTFGIVVLELDLSLLLYPFPKFYMETLFAKHERLCMLSIDHVKLQYLCITIYHLLIACFTVNYFIYYLILCNLDHSVYLFKYAGLDIDKYMLAEGLGLSGIVSILFTGMVMKHYTFSNLSNNSQRFVSAFFHLLSSLAETFVAVNVFSCAYLVNMSRPEHR…
		LOC_Os09g30446.1	MMFGALVSATDPVTVLSIFQELGTDVNLYALVFGESVLNDASLILSNLFKYAALGVENLHNLESCLFVLFPYFSYMLAEGFGLSGIVSILFTGIVMKRYTFYNLSEDSQRFTARFFHLLSSLAEAFVFIYMGFDIAMERQSWAANVFSCAYILNLARPVHCQIPRQYQLALWYSGLRGAMAFALALQSIHDLPEGHGETIFTATTSIVVLTVLLIGGSTGTMLESLQHNFDGNNAGYPGQRYGEETSTSSNFTMKLKELQRRYSSSHLILKLYLLIALL*
		LOC_Os11g42790.1	MELGLGMGMGLGDPPADYGSIAAVGMFVALICVCIVVGHLLEESRWMNESITALIIGLGTGGVILMVSSWKHSRILVFSEDLFFIYLLPPIIFNAGFQVKKKQFFRNFMTITLFGAIGTLISFSVISLGSLGLISRLNIGSLDLGDYLALGAIFSATDSVCTLQVLNQDETPFLYSLVFGEGVVNDATSVVLFNAMQNFDLANFSSVKFLQFIGNFLYLFATSTFLGVAAGLLSAYIIKKLYFGRHSTDREVSIMMLMAYLSYMLAELLDLSGILTVFFCGIVMSHYTWHNVTESSRVTTKHAFATLSFIAETFLFLYVGMDALDMEKWKIVGETFSPMKSIALSSTILFLVLVARAAFVFPLSFLANLTKKTEEGKISIKQQVIIWWAGLMRGAVSIA…
Z. mays		GRMZM2G027851_T01	MGLGVVAELVRLGVLSSTSDHASVVSINLFVALLCACIVLGHLLEENRWVNESITALIIGLCTGVVILLTTKGKSSHILVFSEDLFFIYLLPPIIFNAGFQVKKKQFFRNFMTITLFGAVGTMISFFTISLGAIAIFSRMNIGTLDVGDFLAIGAIFSATDSVCTLQVLHQDETPFLYSLVFGEGVVNDATSVVLFNALQNFDLNHIDVAVVLNFLGNFCYLFVSSTLLGVFTGLLSAYIIKKLYIGRHSTDREVALMMLMAYLSYMLAELLDLSGILTVFFCGIVMSHYTWHNVTESSRVTTKHAFATLSFIAETFLFLYVGMDALDIEKWEFASDSPGKSIGISSILLGLVLVGRAAFVFPLSFLSNLTKKSPLEKITFRQQIVIWWAGLMRGAVSI…
		GRMZM2G037342_T02	MGLGAAMALALGDPPADYASIAAVGLFVALMCVCIVVGHLLEENRWMNESITALFIGLGTGAVILFASSGKHSRVLVFSEDLFFIYLLPPIIFNAGFQVKKKQFFRNFITITLFGAVGTLISFTVISLGALGLISRLNIGALELGDYLALGAIFSATDSVCTLQVLSQDETPFLYSLVFGEGVVNDATSVVLFNAIQNFDPGNISSAKLLNFIGSFLYLFGSSTILGVASGLLSAYTIKKLYFGRHSTDREVSIMMLMAYLSYMLAELLDLSGILTVFFCGIVMSHYTWHNVTESSRVTTKHAFATLSFISETFLFLYVGMDALDIEKWKIVGQTYSPVKSIALSSTILALVLVSRAAFVFPLSFVSNLTKKTPNGKISFRQQVIVWWAGLMRGAVSIA…
		GRMZM2G063492_T01	MGLGLGALLKSGGLSVSDHDAIVSINIFIALLCSCIVIGHLLEGNRWVNESITALVMGLITGGVILLVTNGTNSRILVFSEDLFFIYLLPPIIFNAGFQVKKKQFFRNFITIILFGAIGTLISFVIISLGAMGLFKKLDVGPLELGDYLAIGAIFSATDSVCTLQVLNQDETPLLYSLVFGEGVVNDATSVVLFNAIENLDIDNFDAIVLLNFVGKFLYLFFTSTILGVATGLLSAYIIKKLCFARHSTDREVSIMILMAYLSYMISMLLDLSGILTVFFCGIVMSHYTWHNVTESSRVTTKHTFATLSFIAEIFLFLYVGMDALDIEKWKLASSSPKKPIALSAIILGLVMVGRAAFVFPLSFLSNLSKKEARPKISFKQQVIIWWAGLMRGAVSIAL…
		GRMZM2G067747_T01	MALELSLASASPPAGGGLAQPPPLAPPGKEQQVAGVGILLQISMLVLSFVLGHVLRRHRFYYLPEASASLLIGLVVGGLANISNTETNTRTWFNFHEEFFFLFLLPPIIFQSGFSLSPKPFFANFGAIVTFAILGTFIASVVTGVLVYLGGLTFLMYKLPLVECLMFGALISATDPVTVLSIFQELGSDVNLYALVFGESVLNDAMAISLYRTMSSVRSHAAGGENFFMMILQFLETFVGSMSSGVGVGFISALLFKYAGLDVDNLQNLECCLFVLFPYFSYMLAEGLGLSGIVSILFTGMVMKHYTYSNLSDNSQRFVSAFFHLLSSLAETFVFIYMGFDIAMEEHSWSHVGFIFFSIIFIVVARAANVFSCAYLVNMSRPEHRRIPVKHQKALWFSG…
		GRMZM2G090149_T01	MMFGALVSATDPVTVLSIFQELGTDTNLYALVFGESVLNDAVAISLYRSMASMRTHHSGKNFFLVILRFLENFVGSMSSGIGVGLISALLFKYAALGVENLHNLESCLFVLFPYFSYMLAEGIGLSGIISILFTGIVMKRYTFSNLSDDSQRFTARFFHLLSSLAEAFVFIYMGFDIAIERQSWSHIGFIFFSIIFILVARAANVFSCAYILNLARPPHCQIPRQYQQALWYSGLRGAMAFALALQSVHDLPDGHGETIFTATTSIVVLTVLLIGGSTGTMLEALQVVGDSNRYCQLYELQESSNGNDTGYTGQNYDEGASTSSKFRSKLRDLRRSTSSFALLDRNYLTPIFTSQNGDCNDNTTESPNEELTIFRGPGDLEVHD*
		GRMZM2G118019_T01	MAAAAWWETLVVAAAADGTGGSSTTVVSICMFTTVLCLCLVAGHLLEENKWVNESITALVIGCIIGVIVFLLTKGKHSHILRFDEQLFFIYVLPPIIFNAGFQVKKKQFFHNFMTIMSFGVFGVFISGAIVSAGCYWLFPKVGFGELGAVDYLALGAIFSSTDTVCTLQVINQDETPRLYSLVFGEGVVNDATAVVLFNAIKDLDISRLKGGVVLKVIFDFLYLFATSTVLGISIGLVTAYVLKALYFGRHSTDREVALMALMAYLSYMLAELLELSGILTVFFCGIVMSHYAWHNVTESSRITTKHIFATLSFIAETFIFLYVGMDALDIDKWRTSKESFKTSIGIFGILILLILLGRVAFVFPISILSNIMSGSSERTPITFKHQVVIWWAGLMRGA…
