# Supplementary material for: GhNHX3D, a Vacuolar-Localized Na+/H+ Antiporter, Positively Regulates Salt Response in Upland Cotton
Source: Int J Mol Sci. 2021 Apr 14;22(8):4047. doi: 10.3390/ijms22084047 (PMC8070948; doi:10.3390/ijms22084047)
Supplement: Supplementary file 1 [file ijms-22-04047-s001.zip › Supplementary Files/Table S2.xlsx]

## Sheet: Table S2
Table S2. Primers used in this study
Experiment	Primer name	Primer sequence
Quantitative Real-Time PCR Analysis	GhNHX3A_Q_F	TAGCCTCCGATCATAGCTCCAT
	GhNHX3A_Q_R	CTTCTTCACTTGGAATCCCGCA
	GhNHX3D_Q_F	TACTCAAGTGCGAGGGAATGCG
	GhNHX3D_Q_R	GGTTGCCTTGTTCAGCCTCAGA
	GhHIS3-F	GACACCAACCTTTGCGCGAT
	GhHIS3-R	AGCGACTGATCCACACTTCTG
Cloning of GhNHX3D	GhNHX3D-1F	ATGGCGATCGGGATCTTAAA
	GhNHX3D-1R	TCATTGCCACTGAGGACC
Construction of Recombinant Vector for Subcellular Localization	GhNHX3D-E-1F	acgggggactcttgaggatccATGGCGATCGGGATCTTAAAC
	GhNHX3D-E-1R	gctcaccatgagctcgaattcTTGCCACTGAGGACCGTTTT
Construction of GhNHX3D Mutant Yeast Expression Vector	GhNHX3D-Y-1F	cttggtaccgagctcggatccATGGCGATCGGGATCTTAAAC
	GhNHX3D-Y-1R	ccctctagatgcatgctcgagTCATTGCCACTGAGGACCGT
Construction of VIGS expression vector of GhNHX3D	GhNHX3D-T-1F	gtgagtaaggttaccgaattcTACTCAAGTGCGAGGGAATGC
	GhNHX3D-T-1R	cgtgagctcggtaccggatccAACAAATGGTACGAAACCCCTTC
